# Supplementary material for: Telomere bacteriophages are widespread and equip their bacterial hosts with potent interbacterial weapons
Source: Sci Adv. 2025 Apr 30;11(18):eadt1627. doi: 10.1126/sciadv.adt1627 (PMC12042878; doi:10.1126/sciadv.adt1627)
Supplement: Supplementary file 2 — Data S1 and S2 [file sciadv.adt1627_data_s1_and_s2.zip]

Archive with 2 entries (2 files):
- sciadv.adt1627_data_s2.xlsx
- sciadv.adt1627_data_s1.xlsx
